# Supplementary material for: Exploring the influence of socio-cultural factors and environmental resources on the health related quality of life of children and adolescents after congenital heart disease surgery: parental perspectives from a low middle income country
Source: J Patient Rep Outcomes. 2020 Aug 28;4:72. doi: 10.1186/s41687-020-00239-0 (PMC7455647; doi:10.1186/s41687-020-00239-0)
Supplement: Supplementary file 3 — Additional file 3. Partcipants charcteristics details. [file 41687_2020_239_MOESM3_ESM.xlsx]

## Sheet: Sheet1
Supplementary file 3 : Partcipants charcteristics details
Patient sociodemographics					Education		Father		Mother	Family			Patient clinical and surgical data
S. No.	Pseudo Names	Age (years)	Gender	Current Education	Father's Education	Mother's Education	Occupation	Age	Age	Income: Below or Above poverty line	Structure	No. of members	Age at diagnosis	CHD Diagnosis	CHD Severity	Age at Surgery (years)	Surgical procedure		No. of surgery	F up years	NYHA	Current Cardiac Medications
1	Sumera	14	F	Grade - 6	Grade 10/12	Grade 10/12	Service	48	42	Above	Nuclear	7	> 1 Year	SV+PS+VSD +PDA	Complex	7	Glen Shunt, Fontan procedrue	Glen Shunt, Fontan procedrue	2	4.33	3	ACE Inhibitors + Anti Coagulants
2	Kashif	5.7	M	Not going school		Grade 10/12	Seperated		30	Below	Extended	5	≤ 1 Year	TOF	Moderate	0.92	BT Shunt, PVR	BT Shunt, PVR	2	3.58	2	ACE Inhibitors
3	Wahab	6	M	Kindergarten	Completed University degree	Grade 10/12	Service	42	34	Above	Nuclear	4	≤ 1 Year	TOF	Moderate	1	TOF repair	TOF repair	2	3.67	2	ACE Inhibitors
4	Laila	8	F	Grade - 3	Completed University degree	Grade 10/12	Service	44	37	Below	Nuclear	4	≤ 1 Year	VSD + PDA	Moderate	0.83	VSD Closure	Closure of VSD	1	7.67	3	ACE Inhibitors
5	Perveen	16	F	Grade - 10	Completed University degree	Grade 10/12	Service	46	40	Above	Nuclear	5	≤ 1 Year	VSD	Simple	7	VSD Closure	VSD Repair	1	7.75	1
6	Alizain	9	M	Grade - 1	Grade 10/12	Grade 10/12	Business	38	30	Below	Extended	10	≤ 1 Year	DTGA+SV +DOLV+ASD +VSD	Complex	1.5	Glenn Shunt, Redo Strenotomy	Glenn Shunt, Redo Strenotomy	2	0.83	1	ACE Inhibitors + Beta Blockers
7	Nabeel	7	M	Not going school	Grade 10/12	Grade 10/12	Service	28	22	Below	Extended	20	≤ 1 Year	ASD+VSD +Dextrocardia	Complex	0	BT Shunt	BT Shunt	1	7	2
8	Irfan	6	M	Kindergarten	Grade 10/12	Completed University degree	Business	34	31	Above	Extended	7	≤ 1 Year	TOF	Moderate	0.67	TOF repair	TOF repair	1	5.08	1	ACE Inhibitors
9	Tariq	16	M	Grade - 9	Completed University degree	Completed University degree	Business	46	35	Above	Nuclear	8	> 1 Year	ASD	Simple	11	ASD Closure	ASD Closure	1	5.33	1
10	Kainat	13	F	Not going school	Grade 10/12	Grade 10/12	Business	43	40	Below	Nuclear	6	≤ 1 Year	TOF	Moderate	8	TOF repair	TOF repair	1	6.33	1
11	Lubna	7	F	Grade - 2		Grade 10/12	Not alive		45	Below	Nuclear	7	≤ 1 Year	TOF, Stroke	Moderate	1.5	TOF repair	TOF repair	1	5.5	1
12	Qasim	7	M	Grade - 1	Grade 10/12	Completed University degree	Business	46	35	Above	Nuclear	4	≤ 1 Year	PDA+PA+IVS	Complex	0	BT shunt, Glenn Shunt	Glenn Shunt	3	1.33	1	ACE Inhibitors + Anti Coagulants
13	Muneer	8	M	Grade - 1	Completed University degree	Grade 10/12	Service	42	38	Below	Extended	15	≤ 1 Year	dTGA+PS +Dextrocardia	Complex	0.58	BT Shunt	BT Shunt	1	7.5	2	Anti Coagulants
14	Nadia	16	F	Grade - 9	Grade 10/12	Grade 10/12	Business	50	40	Above	Extended	6	≤ 1 Year	VSD + PS	Complex	13	AVSD Closure	AVSD Repair	1	4.42	1
15	Mehmood	15	M	Grade - 8	Grade 10/12	Grade 10/12	Business	45	40	Above	Nuclear	7	≤ 1 Year	VSD + PA+ PDA + MAPCAS	Complex	11.25	PDA Ligation, Rastelli Procedure	PDA Ligation, Rastelli Procedure	1	4.42	1
16	Salman	2	M	Not going school	Completed University degree	Grade 10/12	Service	40	35	Above	Nuclear	6	≤ 1 Year	COA	Moderate	0	Correction of COA	Correction of COA	1	2.08	1
17	Tanveer	3	M	Not going school	Completed University degree	Grade 10/12	Service	40	30	Above	Extended	8	≤ 1 Year	TAPVC+DORV +CAVSD	Complex	0.5	TAPVR Repair	TAPVR Repair	1	2.25	2
18	Sajda	14	F	Grade - 4	Grade 10/12	Grade 10/12	Service	55	40	Below	Extended	16	> 1 Year	PA+VSD +MAPCAS	Complex	11	Tof Repair	Tof Repair	2	1.25	1	ACE Inhibitors + Beta Blockers
19	Fatima	9	F	Grade - 3	Completed University degree	Completed University degree	Business	58	50	Above	Extended	8	≤ 1 Year	PA+ASD+IVS	Complex	0	BT Shunt, RVOT	BT Shunt, RVOT	2	2.83	1	Anti Coagulants
20	Abdullah	6	M	Kindergarten	Grade 10/12	Grade 10/12	Business	34	30	Below	Nuclear	5	≤ 1 Year	Complex CHD	Complex	1	Glenn Shunt	Glenn Shunt	1	5.42	1	ACE Inhibitors + Beta Blockers
